# Supplementary material for: The analgesic efficacy of ultrasound-guided transversus abdominis plane block for retroperitoneoscopic renal surgery: a randomized controlled study
Source: BMC Anesthesiol. 2019 Oct 18;19:186. doi: 10.1186/s12871-019-0850-3 (PMC6800496; doi:10.1186/s12871-019-0850-3)
Supplement: Supplementary file 1 — Additional file 1. Original data. Dataset supporting the conclusions of this article. [file 12871_2019_850_MOESM1_ESM.xlsx]

## Sheet: RCT_DATA_LABELS_2018-05-14_0204
Randomized number	Group	Type of surgery	Height(cm)	Height(m)	Weight（kg）	BMI	NYHA class	ASA class	preOP opioid usage	Stoke	Hypertension	Coronary artery disease	Diabetes mellitus	Asthema and /orCOPD	History of abdomen and back surgery	intraoperative suf. dose	intraOP O-MED( suf),mg	intraOP I-MED( suf),mg	ref. usage	intraoperative ref. dose	intraOP O-MED( refen),mg	intraOP I-MED( refen),mg	intraOP O-MED( total)	intraOP I-MED( total)	intraOP I-MED( total) per weight	Dex. Usage	intraoperative dex. dose	Duration of surgery	Duration of anesthesia	blood loss	Convert to open surgery	Immediately after anesthesia recovery NRS-s score	Immediately after anesthesia recovery NRS-c score	Postsurgical 0.5 hour NRS-s score	Postsurgical 0.5 hour NRS-c score	Postsurgical 1 hour NRS-s score	Postsurgical 1 hour NRS-c score	Postsurgical 2 hour NRS-s score	Postsurgical 2 hour NRS-c score	Postsurgical 6 hour NRS-s score	Postsurgical 6 hour NRS-c score	Postsurgical 12 hour NRS-s score	Postsurgical 12 hour NRS-c score	Postsurgical 24 hour NRS-s score	Postsurgical 24 hour NRS-c score	first bolus in 24 h	first bolus time	first bolus censor	rescue analgesics besides PCA
1	T	0	160	1.6	55	21.4844	I	I	No	No	No	No	No	No	No	29.2	29.2	9.73333	0				29.2	9.73333	0.17697	0		25	78	50	No	0	0	0	0	0	0	0	1	0	2	4	5	3	4	>24h	UN	0	No
2	T	0	177	1.77	85	27.1314	I	II	No	No	Yes	No	Yes	No	No	40.6	40.6	13.5333	0				40.6	13.5333	0.159216	0		51	135	50	No	0	1	3	4	3	4	4	5	5	6	3	4	3	4	<=24h	2.5	1	Yes
3	C	0	170	1.7	78	26.9896	I	I	No	No	No	No	No	No	No	15	15	5	0				15	5	0.0641026	1	30	31	106	100	No	0	0	0	0	1	2	3	3	3	3	3	4	1	2	>24h	N	0	No
4	C	0	170	1.7	68	23.5294	I	II	No	No	Yes	No	No	No	No	38	38	12.6667	0				38	12.6667	0.186275	0		62	104	100	No	0	0	0	0	0	0	0	0	1	2	5	6	2	4	<=24h	4	1	No
5	C	1	162	1.62	58	22.1003	I	II	No	No	Yes	No	No	Yes	No	40.3	40.3	13.4333	0				40.3	13.4333	0.231609	0		78	137	50	No	0	0	0	0	0	0	0	1	0	0	3	4	3	5	<=24h	10	1	Yes
6	T	1	167	1.67	49	17.5697	I	I	No	No	No	No	No	No	Yes	15	15	5	0				15	5	0.102041	1	20	66	140	50	No	3	3	3	3	3	3	3	3	3	4	4	5	3	5	<=24h	12	1	No
7	C	1	172	1.72	79	26.7036	I	I	No	No	No	No	No	No	No	71	71	23.6667	0				71	23.6667	0.299578	0		196	287	200	No	0	1	2	3	2	3	3	4	3	4	3	4	3	6	<=24h	1	1	No
8	T	0	178	1.78	92	29.0367	I	II	No	No	No	No	No	No	No	55.1	55.1	18.3667	0				55.1	18.3667	0.199638	0		103	170	50	No	1	1	1	1	1	1	3	4	6	7	5	5	6	9	<=24h	6	1	Yes
9	C	0	173	1.73	75	25.0593	I	II	No	No	Yes	No	No	No	No	20	20	6.66667	1	645	129	42.957	149	49.6237	0.661649	1	36	65	149	50	No	0	0	0	0	0	0	0	0	0	0	0	1	1	3	>24h	N	0	No
10	T	1	148	1.48	58	26.4792	I	II	No	No	Yes	No	No	No	Yes	25	25	8.33333	1	428	85.6	28.5048	110.6	36.8381	0.63514	1	40	43	110	50	No	0	0	0	0	0	0	0	1	0	1	1	1	1	2	>24h	N	0	No
11	C	0	170	1.7	70	24.2215	I	II	No	No	Yes	No	No	No	No	10	10	3.33333	1	930	186	61.938	196	65.2713	0.932448	1	30	144	218	50	No	0	0	0	0	0	1	2	3	4	6	3	4	3	4	<=24h	19.5	1	No
12	T	1	170	1.7	70	24.2215	II	II	No	No	No	Yes	No	No	No	34.3	34.3	11.4333	0				34.3	11.4333	0.163333	0		64	133	20	No	0	0	0	0	0	1	0	2	1	3	4	6	3	5	<=24h	13.5	1	No
13	T	1	158	1.58	51	20.4294	I	II	No	No	No	No	No	No	No	20	20	6.66667	1	400	80	26.64	100	33.3067	0.653072	1	25	84	167	50	No	1	2	1	2	1	2	1	2	0	1	1	2	1	2	<=24h	5.6	1	No
14	T	0	157	1.57	56	22.719	I	II	No	No	No	No	No	No	Yes	20	20	6.66667	1	720	144	47.952	164	54.6187	0.975333	0		100	140	50	No	1	2	1	2	1	2	3	4	3	4	2	3	3	5	<=24h	3	1	No
15	T	0	169	1.69	70	24.5089	I	II	No	No	No	No	No	No	No	15	15	5	1	418	83.6	27.8388	98.6	32.8388	0.469126	0		70	125	50	No	2	3	2	3	2	3	2	3	2	2	2	2	2	4	<=24h	8.5	1	No
16	C	1	175	1.75	85	27.7551	I	II	No	No	No	No	Yes	No	No	25	25	8.33333	1	805	161	53.613	186	61.9463	0.72878	0		92	144	50	No	1	1	1	1	1	2	1	2	1	2	2	3	3	5	<=24h	2.5	1	No
17	C	1	170	1.7	56	19.3772	I	II	No	No	No	No	Yes	No	No	20	20	6.66667	1	200	40	13.32	60	19.9867	0.356905	1	30	62	119	20	No	1	2	3	4	3	5	3	4	2	3	5	6	4	5	<=24h	1	1	No
18	C	1	160	1.6	66	25.7812	I	I	No	No	No	No	No	No	No	20	20	6.66667	1	580	116	38.628	136	45.2947	0.686283	1	50	66	105	50	No	2	3	3	4	4	6	3	4	3	5	5	7	4	5	<=24h	1	1	No
19	T	1	180	1.8	80	24.6914	I	I	No	No	No	No	No	No	No	25	25	8.33333	1	691	138.2	46.0206	163.2	54.3539	0.679424	1	50	109	139	50	No	2	3	4	5	3	4	3	4	2	3	3	4	4	5	<=24h	0.6	1	No
20	T	0	154	1.54	75	31.6242	I	II	No	No	No	No	No	No	No	30	30	10	1	760	152	50.616	182	60.616	0.808213	1	94	71	170	50	No	0	1	0	1	0	1	1	2	1	2	0	2	1	2	<=24h	24	1	No
21	C	0	163	1.63	77	28.9811	I	II	No	No	Yes	No	No	No	No	20	20	6.66667	1	566	113.2	37.6956	133.2	44.3623	0.576133	0		68	138	50	No	4	5	4	5	4	5	4	5	3	4	2	3	2	4	<=24h	1.5	1	No
22	C	1	168	1.68	69	24.4473	I	II	No	No	Yes	No	No	No	No	20	20	6.66667	1	503	100.6	33.4998	120.6	40.1665	0.582123	1	30	65	126	50	No	4	5	4	5	4	5	2	3	2	2	2	2	2	4	<=24h	2.7	1	No
23	C	0	170	1.7	87	30.1038	I	I	No	No	No	No	No	No	No	33.8	33.8	11.2667	0				33.8	11.2667	0.129502	0		78	127	50	No	2	3	4	6	3	5	3	5	3	5	3	5	3	5	<=24h	3	1	No
24	T	1	158	1.58	55	22.0317	I	II	No	No	Yes	No	No	No	Yes	20	20	6.66667	1	594	118.8	39.5604	138.8	46.2271	0.840492	0		79	136	50	No	1	2	1	2	1	2	1	2	0	1	0	1	0	1	<=24h	8	1	No
25	T	0	163	1.63	65	24.4646	I	I	No	No	No	No	No	No	No	20	20	6.66667	1	548	109.6	36.4968	129.6	43.1635	0.664053	1	25	51	162	50	No	3	4	2	3	1	2	1	2	1	2	0	1	0	2	<=24h	0.6	1	No
26	C	1	162	1.62	68	25.9107	I	I	No	No	No	No	No	No	No	25	25	8.33333	1	700	140	46.62	165	54.9533	0.808137	0		105	168	50	No	4	6	4	6	3	5	3	5	3	4	3	4	3	5	<=24h	1	1	No
27	T	0	174	1.74	71	23.4509	I	I	No	No	No	No	No	No	No	15	15	5	1	857	171.4	57.0762	186.4	62.0762	0.874313	1	24.3	105	185	50	No	1	2	1	2	3	4	3	4	3	4	2	3	3	5	<=24h	14	1	Yes
28	T	1	163	1.63	68	25.5937	I	II	No	No	Yes	No	No	No	Yes	10	10	3.33333	1	560	112	37.296	122	40.6293	0.59749	0		71	145	50	No	0	0	0	1	2	4	2	3	3	4	6	8	4	5	<=24h	1	1	Yes
29	T	1	160	1.6	90	35.1562	I	I	No	No	No	No	No	No	No	20	20	6.66667	1	441	88.2	29.3706	108.2	36.0373	0.400414	0		64	114	40	No	0	1	1	2	1	2	1	2	1	2	0	1	0	1	>24h	N	0	No
30	C	1	173	1.73	63	21.0498	I	I	No	No	No	No	No	No	No	54	54	18	0				54	18	0.285714	0		87	162	50	No	0	1	0	1	0	1	1	2	1	2	3	4	3	4	<=24h	3.5	1	No
31	C	0	159	1.59	60	23.7332	I	I	No	No	No	No	No	No	Yes	20	20	6.66667	1	577	115.4	38.4282	135.4	45.0949	0.751581	0		103	164	50	No	0	1	0	1	0	1	1	2	1	2	3	4	3	4	<=24h	2.5	1	No
32	T	1	169	1.69	65	22.7583	I	II	No	No	Yes	No	No	No	No	25	25	8.33333	1	620	124	41.292	149	49.6253	0.763467	0		79	148	30	No	2	3	2	3	2	3	2	3	1	2	1	2	0	1	>24h	N	0	No
33	C	1	160	1.6	64	25	I	I	No	No	No	No	No	No	Yes	15	15	5	1	746	149.2	49.6836	164.2	54.6836	0.854431	0		59	125	50	No	1	2	1	2	2	3	2	3	2	2	2	2	2	2	<=24h	10.5	1	Yes
34	T	1	175	1.75	92	30.0408	I	I	No	No	No	No	No	No	No	74.5	74.5	24.8333	0				74.5	24.8333	0.269928	0		71	134	50	No	0	1	1	2	1	2	1	2	1	2	2	3	1	2	>24h	N	0	No
35	T	1	175	1.75	90	29.3878	I	II	No	No	No	No	Yes	No	No	20	20	6.66667	1	1120	224	74.592	244	81.2587	0.902874	0		91	132	50	No	0	1	4	4	4	6	3	4	3	4	6	8	5	7	<=24h	0.6	1	No
36	C	1	170	1.7	57	19.7232	I	I	No	No	No	No	No	No	No	20	20	6.66667	1	600	120	39.96	140	46.6267	0.818012	1	30	81	154	50	No	0	0	0	1	1	2	1	2	2	3	2	2	2	4	>24h	N	0	No
37	C	1	167	1.67	80	28.6851	I	II	No	No	Yes	No	No	No	No	85	85	28.3333	0				85	28.3333	0.354167	0		148	224	50	No	0	0	0	0	0	2	1	2	1	1	1	1	0	2	<=24h	17	1	No
38	T	1	170	1.7	80	27.6817	I	I	No	No	No	No	No	No	No	25	25	8.33333	1	560	112	37.296	137	45.6293	0.570367	0		128	161	50	No	2	3	2	3	2	4	2	4	3	5	6	8	2	4	<=24h	11	1	No
39	C	0	168	1.68	72	25.5102	I	II	No	No	Yes	No	No	No	Yes	37	37	12.3333	0				37	12.3333	0.171296	1	70	39	114	50	No	0	0	2	3	2	3	2	3	2	3	6	8	3	4	<=24h	1	1	No
40	C	1	170	1.7	72.5	25.0865	I	I	No	No	No	No	No	No	No	20	20	6.66667	1	600	120	39.96	140	46.6267	0.643126	0		55	122	50	No	0	0	0	0	0	0	4	6	4	6	6	7	3	4	<=24h	1.7	1	No
41	C	0	179	1.79	90	28.089	I	II	No	Yes	No	No	No	No	No	15	15	5	1	1686	337.2	112.288	352.2	117.288	1.3032	1	50	140	217	400	No	0	0	0	0	0	1	0	1	1	2	1	2	2	3	>24h	N	0	No
42	T	0	175	1.75	65	21.2245	I	I	No	No	No	No	No	No	No	20	20	6.66667	1	800	160	53.28	180	59.9467	0.922256	0		91	169	50	No	0	0	2	3	2	3	2	3	2	3	2	2	2	2	<=24h	19	1	No
43	T	1	178	1.78	70	22.0932	I	II	No	No	No	No	Yes	No	No	25	25	8.33333	1	818	163.6	54.4788	188.6	62.8121	0.897316	0		123	165	50	No	3	5	6	8	5	6	4	5	4	5	5	6	5	7	<=24h	1	1	Yes
44	C	0	164	1.64	51	18.9619	I	I	No	No	No	No	No	No	Yes	5	5	1.66667	1	500	100	33.3	105	34.9667	0.685621	0		56	111	50	No	0	0	0	1	0	1	0	2	0	1	0	1	0	1	>24h	N	0	No
45	T	1	160	1.6	67	26.1719	I	II	No	No	Yes	No	Yes	No	No	10	10	3.33333	1	923	184.6	61.4718	194.6	64.8051	0.967241	0		104	172	50	No	1	2	1	2	3	4	3	4	3	5	2	4	2	5	<=24h	5.5	1	No
46	T	0	160	1.6	59	23.0469	I	I	No	No	No	No	No	No	Yes	35.3	35.3	11.7667	0				35.3	11.7667	0.199435	0		56	117	50	No	0	0	0	0	0	0	0	1	0	1	0	1	1	2	<=24h	12	1	Yes
47	T	1	175	1.75	102	33.3061	I	I	No	No	No	No	No	No	No	50	50	16.6667	1	350	70	23.31	120	39.9767	0.391928	0		150	206	200	No	0	0	1	2	1	2	2	3	2	3	5	7	3	4	<=24h	15.3	1	Yes
48	C	1	160	1.6	50	19.5312	I	I	No	No	No	No	No	No	Yes	30	30	10	1	140	28	9.324	58	19.324	0.38648	0		64	137	50	No	3	4	4	6	4	5	3	4	5	6	6	7	3	6	<=24h	1	1	No
49	C	0	175	1.75	90	29.3878	I	II	No	No	Yes	No	No	No	No	35	35	11.6667	1	1030	206	68.598	241	80.2647	0.89183	0		117	166	50	No	0	0	0	1	2	3	5	6	6	7	3	4	2	3	<=24h	2.5	1	No
50	C	1	175	1.75	75	24.4898	I	I	No	No	No	No	No	No	No	20	20	6.66667	1	1210	242	80.586	262	87.2527	1.16337	0		150	237	50	No	3	4	5	6	3	4	3	4	5	6	6	8	3	4	<=24h	1	1	No
51	T	0	167	1.67	77	27.6095	I	II	No	Yes	No	No	No	No	No	20	20	6.66667	1	966	193.2	64.3356	213.2	71.0023	0.922107	0		108	166	50	No	0	0	0	0	0	0	0	1	0	1	0	1	1	2	>24h	N	0	No
52	T	1	165	1.65	63	23.1405	I	I	No	No	No	No	No	No	No	30	30	10	1	777	155.4	51.7482	185.4	61.7482	0.98013	0		153	217	500	No	0	0	0	0	3	4	4	5	4	5	4	5	2	3	<=24h	15	1	No
53	T	0	173	1.73	78	26.0617	I	II	No	No	Yes	No	Yes	No	No	25	25	8.33333	1	1740	348	115.884	373	124.217	1.59253	0		241	302	50	No	2	3	5	8	4	6	3	4	3	4	2	3	6	10	<=24h	0.5	1	Yes
54	T	1	168	1.68	63	22.3214	II	II	No	No	No	Yes	No	No	No	20	20	6.66667	1	211	42.2	14.0526	62.2	20.7193	0.328877	1	72	68	136	20	No	0	0	0	0	0	1	1	2	0	1	0	1	0	1	>24h	N	0	No
55	C	0	170	1.7	68	23.5294	I	II	No	No	Yes	No	No	No	No	33	33	11	0				33	11	0.161765	1	60	75	117	50	No	0	0	0	0	0	1	1	3	3	4	2	3	2	3	<=24h	4.6	1	No
56	T	0	172	1.72	89	30.0838	I	I	No	No	No	No	No	No	No	5	5	1.66667	1	1210	242	80.586	247	82.2527	0.924187	0		126	136	50	No	0	0	0	1	1	2	1	2	3	4	3	5	2	4	<=24h	1	1	Yes
57	C	1	178	1.78	95	29.9836	I	II	No	No	Yes	No	No	No	No	60	60	20	0				60	20	0.210526	0		72	128	20	No	0	0	2	3	4	5	3	4	4	6	1	2	2	3	<=24h	0.75	1	No
58	C	1	178	1.78	91	28.7211	I	II	No	No	Yes	No	No	No	No	15.25	15.25	5.08333	1	796	159.2	53.0136	174.45	58.0969	0.638428	0		106	171	20	No	2	3	2	3	2	3	2	3	3	5	3	5	3	5	<=24h	4.5	1	No
59	C	0	158	1.58	60	24.0346	I	I	No	No	No	No	No	No	Yes	5	5	1.66667	1	680	136	45.288	141	46.9547	0.782578	1	30	57	140	20	No	0	0	0	0	0	0	0	0	0	0	0	0	0	1	>24h	N	0	No
60	T	0	172	1.72	90	30.4218	I	II	No	No	Yes	No	No	No	No	25	25	8.33333	1	700	140	46.62	165	54.9533	0.610593	0		89	146	20	No	1	2	4	6	2	3	4	5	6	8	4	6	4	4	<=24h	0.5	1	Yes
61	C	0	151	1.51	47	20.6131	I	I	No	No	No	No	No	No	Yes	10	10	3.33333	1	620	124	41.292	134	44.6253	0.949475	1	20	78	137	20	No	2	3	4	5	2	3	2	3	2	3	3	5	2	4	<=24h	0.5	1	No
62	C	0	170	1.7	54	18.6851	I	I	No	No	No	No	No	No	Yes	15	15	5	1	620	124	41.292	139	46.292	0.857259	1	20	112	163	50	No	0	0	0	2	1	2	3	4	3	5	5	6	3	4	<=24h	2	1	No
63	T	0	170	1.7	62	21.4533	I	Ⅲ	No	No	Yes	No	No	No	No	25	25	8.33333	1	720	144	47.952	169	56.2853	0.907828	0		90	129	20	No	0	0	0	1	0	1	2	4	3	5	5	7	2	3	<=24h	6	1	Yes
64	C	1	170	1.7	77	26.6436	I	I	No	No	No	No	No	No	No	50	50	16.6667	0				50	16.6667	0.21645	0		45	112	50	No	0	1	1	2	1	2	2	4	3	5	5	7	3	4	<=24h	5	1	Yes
65	C	0	165	1.65	63	23.1405	I	I	No	No	No	No	No	No	Yes	20	20	6.66667	1	519	103.8	34.5654	123.8	41.2321	0.654477	1	30	57	135	20	No	0	0	0	1	2	3	3	5	3	4	2	3	1	2	>24h	N	0	Yes
66	T	1	176	1.76	76	24.5351	I	II	No	No	Yes	No	No	No	No	20	20	6.66667	1	683	136.6	45.4878	156.6	52.1545	0.686243	0		104	140	20	No	0	0	0	1	2	3	2	4	2	3	2	3	2	3	<=24h	2	1	No
67	T	0	166	1.66	70	25.4028	I	II	No	Yes	Yes	No	Yes	No	No	20	20	6.66667	1	400	80	26.64	100	33.3067	0.47581	1	20	56	121	20	No	0	0	1	3	1	2	2	3	2	3	2	3	2	3	<=24h	11.5	1	No
68	C	1	167	1.67	72	25.8166	I	II	No	Yes	Yes	No	No	No	No	20	20	6.66667	1	840	168	55.944	188	62.6107	0.869593	1	20	138	226	150	No	3	4	7	8	3	4	6	7	6	7	5	6	5	6	<=24h	0.5	1	Yes
69	T	0	156	1.56	52	21.3675	I	I	No	No	No	No	No	No	Yes	15	15	5	1	239	47.8	15.9174	62.8	20.9174	0.402258	1	10	26	123	20	No	0	0	5	6	5	6	3	4	5	6	4	5	4	5	<=24h	0.5	1	No
70	C	0	170	1.7	84	29.0657	I	I	No	No	No	No	No	No	No	44	44	14.6667	0				44	14.6667	0.174603	0		56	114	50	No	3	4	3	4	3	4	3	4	3	4	3	4	3	4	>24h	N	0	No
71	T	1	166	1.66	69	25.0399	I	I	No	No	No	No	No	No	No	50	50	16.6667	0				50	16.6667	0.241546	0		76	150	100	No	0	0	0	0	0	0	1	1	1	1	1	4	1	4	>24h	N	0	No
72	T	0	173	1.73	75	25.0593	I	II	No	No	No	No	No	No	No	20	20	6.66667	1	474	94.8	31.5684	114.8	38.2351	0.509801	1	50	99	131	50	No	0	0	0	0	0	0	1	2	2	3	4	6	3	3	<=24h	10.5	1	No
73	C	0	173	1.73	74	24.7252	I	I	No	No	No	No	No	No	No	20	20	6.66667	1	712	142.4	47.4192	162.4	54.0859	0.73089	1	20	141	184	50	No	0	0	0	0	0	1	1	2	3	4	3	6	2	2	<=24h	11	1	Yes
74	C	1	166	1.66	59	21.4109	I	II	No	No	Yes	No	No	No	No	54	54	18	0				54	18	0.305085	0		115	161	50	No	2	2	2	2	2	2	3	4	5	8	5	7	4	6	>24h	N	0	Yes
76	C	0	174	1.74	72	23.7812	I	II	No	No	No	No	No	No	Yes	15	15	5	1	430	86	28.638	101	33.638	0.467194	1	5	95	187	50	No	0	0	0	0	0	0	0	0	0	0	0	0	0	0	>24h	N	0	No
77	T	0	168	1.68	60	21.2585	I	I	No	No	No	No	No	No	No	20	20	6.66667	1	360	72	23.976	92	30.6427	0.510711	0		68	114	50	No	2	3	4	5	3	4	4	5	3	7	6	8	3	5	<=24h	1	1	Yes
78	C	1	163	1.63	65	24.4646	I	II	No	No	Yes	No	Yes	No	Yes	15	15	5	1	400	80	26.64	95	31.64	0.486769	0		46	88	50	No	0	0	0	1	1	2	3	5	6	6	3	5	2	4	<=24h	0.5	1	No
79	T	1	165	1.65	67	24.6097	I	I	No	No	No	No	No	No	No	20	20	6.66667	1	607	121.4	40.4262	141.4	47.0929	0.702879	0		65	162	50	No	4	5	3	4	3	4	3	4	3	4	3	4	3	4	<=24h	5	1	No
80	C	0	180	1.8	62	19.1358	I	I	No	No	No	No	No	No	No	15	15	5	1	594	118.8	39.5604	133.8	44.5604	0.718716	0		84	147	50	No	1	2	2	3	3	4	4	6	6	8	4	6	3	4	<=24h	1	1	Yes
81	C	1	176	1.76	59	19.047	I	II	No	No	No	No	No	Yes	Yes	57.4	57.4	19.1333	0				57.4	19.1333	0.324294	0		138	232	50	No			5	7	5	6	6	8	3	5	3	5	3	5	<=24h	0.6	1	Yes
82	T	1	157	1.57	50	20.2848	I	II	No	Yes	Yes	No	No	No	Yes	10	10	3.33333	1	562	112.4	37.4292	122.4	40.7625	0.815251	0		80	159	50	No	2	2	2	3	4	6	3	5	4	6	6	8	3	5	<=24h	0.5	1	Yes
83	T	1	162	1.62	44	16.7657	I	I	No	No	No	No	No	No	No	38.1	38.1	12.7	0				38.1	12.7	0.288636	0		96	173	20	No	0	0	0	1	0	1	0	1	3	4	4	6	3	4	<=24h	8.5	1	Yes
84	T	0	160	1.6	58	22.6562	I	II	No	No	No	Yes	Yes	No	No	20	20	6.66667	1	1000	200	66.6	220	73.2667	1.26322	0		89	156	50	No	0	0	0	1	1	2	1	2	2	3	3	5	2	3	<=24h	5.5	1	No
85	C	0	169	1.69	67	23.4586	I	II	No	No	Yes	No	No	No	No	20	20	6.66667	1	394	78.8	26.2404	98.8	32.9071	0.49115	0		78	147	50	No	0	0	0	1	1	2	2	3	2	3	2	3	2	4	>24h	N	0	No
86	C	0	156	1.56	54	22.1893	I	I	No	No	No	No	No	No	No	42	42	14	0				42	14	0.259259	0		50	130	50	No	0	0	0	0	0	0	0	1	0	1	0	1	2	2	>24h	N	0	No
87	T	0	180	1.8	90	27.7778	I	I	No	No	No	No	No	No	No	62.7	62.7	20.9	0				62.7	20.9	0.232222	0		92	149	100	No	0	0	0	0	0	0	0	1	1	2	1	2	1	1	<=24h	15	1	No
88	C	1	150	1.5	70	31.1111	I	I	No	No	No	No	No	No	No	10	10	3.33333	1	370	74	24.642	84	27.9753	0.399648	1	30	81	144	50	No	1	2	1	2	1	2	2	3	2	3	2	5	2	3	<=24h	19.5	1	No
89	T	1	160	1.6	57	22.2656	I	I	No	No	No	No	No	No	Yes	20	20	6.66667	1	396	79.2	26.3736	99.2	33.0403	0.579654	0		55	132	20	No	2	3	4	6	2	3	3	4	3	4	4	5	2	3	<=24h	0.3	1	Yes
90	C	1	170	1.7	72	24.9135	I	II	No	No	Yes	No	No	No	Yes	15	15	5	1	600	120	39.96	135	44.96	0.624444	0		89	156	20	No									3	5	3	5	2	3	>24h	N	0	Yes
91	C	0	175	1.75	91	29.7143	I	I	No	No	No	No	No	No	Yes	79	79	26.3333	0				79	26.3333	0.289377	1	40	170	224	50	No	0	0	0	1	2	3	3	5	4	7	4	6	3	4	<=24h	1.5	1	No
92	C	0	163	1.63	67	25.2174	I	I	No	No	No	No	No	No	No	38.8	38.8	12.9333	0				38.8	12.9333	0.193035	0		76	146	50	No	0	1	1	2	1	2	1	2	1	2	1	2	2	2	>24h	N	0	No
93	T	0	172	1.72	56	18.9292	I	I	No	No	No	No	No	No	No	38.4	38.4	12.8	0				38.4	12.8	0.228571	0		60	90	20	No	0	0	0	1	0	1	1	2	1	2	3	4	2	3	<=24h	10	1	No
94	T	0	158	1.58	58	23.2335	I	II	No	Yes	Yes	No	No	No	No	50.1	50.1	16.7	0				50.1	16.7	0.287931	0		59	122	50	No	0	0	0	0	0	0	0	0	0	0	0	0	0	0	>24h	N	0	No
95	T	0	172	1.72	66	22.3094	I	II	No	No	Yes	No	Yes	No	No	30	30	10	1	851	170.2	56.6766	200.2	66.6766	1.01025	0		90	165	50	No	0	0	0	1	2	3	2	4	4	6	6	8	3	5	<=24h	1	1	Yes
96	T	0	163	1.63	67	25.2174	I	I	No	No	No	No	No	No	Yes	51.9	51.9	17.3	0				51.9	17.3	0.258209	0		47	120	50	No	0	0	0	0	0	0	0	0	0	0	0	0	0	2	<=24h	10	1	No
97	C	1	160	1.6	67	26.1719	I	II	No	No	Yes	No	No	No	No	38.2	38.2	12.7333	0				38.2	12.7333	0.19005	0		71	146	50	No	0	0	0	0	1	2	1	2	1	2	1	2	1	2	<=24h	12	1	Yes
98	C	0	165	1.65	70	25.7117	I	II	No	No	Yes	Yes	No	No	No	20	20	6.66667	1	791	158.2	52.6806	178.2	59.3473	0.847818	0		117	187	50	No	5	6	7	8	3	5	3	5	3	5	3	5	2	5	<=24h	0.3	1	No
99	T	1	180	1.8	85	26.2346	I	II	No	No	Yes	No	Yes	No	No	25	25	8.33333	1	856	171.2	57.0096	196.2	65.3429	0.76874	0		130	193	50	No	0	0	0	1	1	2	1	2	3	5	2	3	2	2	<=24h	14	1	Yes
100	T	0	168	1.68	68	24.093	I	I	No	No	No	No	No	No	No	15	15	5	1	360	72	23.976	87	28.976	0.426118	1	30	48	101	50	No	0	0	0	0	0	1	1	2	2	3	3	4	2	2	<=24h	16	1	No
101	C	0	170	1.7	81	28.0277	I	I	No	No	No	No	No	No	No	20	20	6.66667	1	385	77	25.641	97	32.3077	0.39886	1	30	34	89	20	No	0	0	5	6	3	4	3	5	5	6	3	5	3	3	<=24h	0.5	1	Yes
102	T	0	174	1.74	95	31.378	I	II	No	No	Yes	No	Yes	No	No	25	25	8.33333	1	560	112	37.296	137	45.6293	0.480309	1	50	73	116	50	No	0	1	2	3	2	3	2	3	4	5	2	3	2	3	<=24h	4	1	Yes
103	C	0	163	1.63	71	26.7229	I	I	No	No	No	No	No	No	No	5	5	1.66667	1	800	160	53.28	165	54.9467	0.773897	0		56	115	50	No	0	1	1	2	3	4	2	3	2	3	4	5	2	3	>24h	N	0	No
104	T	0	172	1.72	65	21.9713	I	I	No	No	No	No	No	No	No	17.5	17.5	5.83333	1	480	96	31.968	113.5	37.8013	0.581559	0		71	140	50	No	0	1	1	2	3	4	4	6	6	8	4	5	2	3	<=24h	9.5	1	Yes
[truncated: 20 more columns]

## Sheet: strata PN
Randomized number	Group	Type of surgery	intraOP I-MED( total)	PostOP I-MED(mg)
1	T	0	9.73333	10
2	T	0	13.5333	17.5
3	C	0	5	10.25
4	C	0	12.6667	10.8333
8	T	0	18.3667	37.0833
9	C	0	49.6237	7.375
11	C	0	65.2713	10.125
14	T	0	54.6187	20.5833
15	T	0	32.8388	20.125
20	T	0	60.616	7.125
21	C	0	44.3623	9.375
23	C	0	11.2667	14
25	T	0	43.1635	26.4583
27	T	0	62.0762	31.3333
31	C	0	45.0949	7.70833
39	C	0	12.3333	9.875
41	C	0	117.288	6.16667
42	T	0	59.9467	10.125
44	C	0	34.9667	7.75
46	T	0	11.7667	18.3333
49	C	0	80.2647	22.7083
51	T	0	71.0023	9.16667
53	T	0	124.217	41.6667
55	C	0	11	31
56	T	0	82.2527	35
59	C	0	46.9547	8.79167
60	T	0	54.9533	24.9167
61	C	0	44.6253	13.9583
62	C	0	46.292	23.5833
63	T	0	56.2853	7.79167
65	C	0	41.2321	19.7917
67	T	0	33.3067	10.75
69	T	0	20.9174	28.6667
70	C	0	14.6667	5.20833
72	T	0	38.2351	34.1667
73	C	0	54.0859	15.3333
76	C	0	33.638	7.5
77	T	0	30.6427	17.9167
80	C	0	44.5604	41.6667
84	T	0	73.2667	18.875
85	C	0	32.9071	6.91667
86	C	0	14	6.375
87	T	0	20.9	7.16667
91	C	0	26.3333	17.2083
92	C	0	12.9333	5.33333
93	T	0	12.8	7.70833
94	T	0	16.7	6.625
95	T	0	66.6766	20.7917
96	T	0	17.3	7.16667
98	C	0	59.3473	23.75
100	T	0	28.976	8.125
101	C	0	32.3077	21.0417
102	T	0	45.6293	14.1667
103	C	0	54.9467	7.08333
104	T	0	37.8013	11.875

## Sheet: strata RN
Randomized number	Group	Type of surgery	intraOP I-MED( total)	PostOP I-MED(mg)
5	C	1	13.4333	10.6667
6	T	1	5	7.91667
7	C	1	23.6667	8.75
10	T	1	36.8381	5.33333
12	T	1	11.4333	12.2917
13	T	1	33.3067	6.625
16	C	1	61.9463	30
17	C	1	19.9867	15.8333
18	C	1	45.2947	25
19	T	1	54.3539	8.33333
22	C	1	40.1665	10.2083
24	T	1	46.2271	26.5833
26	C	1	54.9533	41.6667
28	T	1	40.6293	20
29	T	1	36.0373	5.83333
30	C	1	18	15
32	T	1	49.6253	8
33	C	1	54.6836	7.5
34	T	1	24.8333	6.58333
35	T	1	81.2587	41.6667
36	C	1	46.6267	8.04167
37	C	1	28.3333	7.83333
38	T	1	45.6293	18.9167
40	C	1	46.6267	6.54167
43	T	1	62.8121	41.6667
45	T	1	64.8051	28.75
47	T	1	39.9767	39.125
48	C	1	19.324	26.4167
50	C	1	87.2527	14.0833
52	T	1	61.7482	9.16667
54	T	1	20.7193	8.54167
57	C	1	20	21.6667
58	C	1	58.0969	11.6667
64	C	1	16.6667	24.75
66	T	1	52.1545	28.2083
68	C	1	62.6107	38.9583
71	T	1	16.6667	7.91667
74	C	1	18	2.54167
78	C	1	31.64	34.9583
79	T	1	47.0929	12.0833
81	C	1	19.1333	19.9167
82	T	1	40.7625	37.4167
83	T	1	12.7	8.375
88	C	1	27.9753	7.91667
89	T	1	33.0403	23.4583
90	C	1	44.96	17.5417
97	C	1	12.7333	9.75
99	T	1	65.3429	8.95833
